# Supplementary material for: Clonal diversity and genetic variation of the sedge Carex nigra in an alpine fen depend on soil nutrients
Source: PeerJ. 2020 Jun 3;8:e8887. doi: 10.7717/peerj.8887 (PMC7275680; doi:10.7717/peerj.8887)
Supplement: Supplemental Information 3 [file peerj-08-8887-s007.csv]

ID_alt	ID_neu	x	y
W1	1	4439051	5213164
W2	2	4439033	5213161
W3	3	4439020	5213123
W4	4	4439013	5213129
W5	5	4439003	5213123
W6	6	4439020	5213172
W7	7	4439003	5213167
W8	8	4438986	5213127
D1	9	4439028	5213150
D2	10	4439028	5213128
D3	11	4439019	5213135
D4	12	4439004	5213130
D5	13	4438998	5213132
D6	14	4439031	5213083
D7	15	4439025	5213080
D8	16	4439045	5213090
