# Supplementary material for: Clonal diversity and genetic variation of the sedge Carex nigra in an alpine fen depend on soil nutrients
Source: PeerJ. 2020 Jun 3;8:e8887. doi: 10.7717/peerj.8887 (PMC7275680; doi:10.7717/peerj.8887)
Supplement: Supplemental Information 4 [file peerj-08-8887-s008.csv]

	El	P	K	Ss	Sf	G	R	Na	Ne	Ho	He	F
1	2299,6	11,4	756,8	565	35	2	0,05	2,2	1,2	0,05	0,14	0,69
2	2299,9	16,6	769,1	815	39	1	0	1,8	1,29	0	0,13	1
3	2299,4	5,8	690,6	730	31	3	0,11	2,2	1,5	0,18	0,29	0,55
4	2299,8	15,3	1007,2	850	55	3	0,11	1,8	1,45	0,11	0,26	0,54
5	2299,7	16,3	646,6	510	16	8	0,37	3	1,86	0,24	0,37	0,48
6	2300,1	41,5	1357,1	610	6	3	0,11	2,4	1,59	0,18	0,34	0,59
7	2300,1	13,5	823,4	585	2	3	0,11	2,8	1,72	0,01	0,34	0,98
8	2299,6	29,3	2441,3	505	30	1	0	1,4	1,07	0	0,05	1
9	2300,1	88,8	1637,4	345	1	6	0,26	2,6	1,88	0,27	0,38	0,43
10	2299,6	37	958,4	430	90	2	0,05	2,2	1,51	0,01	0,29	0,97
11	2300,1	49	1431,7	320	9	2	0,05	2,2	1,48	0,2	0,28	0,36
12	2300,1	24,6	751	535	30	4	0,16	2,4	2,12	0,23	0,44	0,53
13	2300	30,8	1000,1	395	41	3	0,11	2,2	1,48	0,05	0,26	0,83
14	2299,4	11,3	940,2	230	4	3	0,11	2	1,27	0,06	0,18	0,56
15	2299,6	10,4	826,1	225	1	3	0,11	2	1,54	0,17	0,23	0,25
16	2299,4	19,7	908	260	34	1	0	1,4	1,33	0	0,18	1
